# Supplementary material for: Post-genotyping optimization of dataset formation could affect genetic diversity parameters: an example of analyses with alpine goat breeds
Source: BMC Genomics. 2021 Jul 17;22:546. doi: 10.1186/s12864-021-07802-z (PMC8285797; doi:10.1186/s12864-021-07802-z)
Supplement: Supplementary file 1 — Additional file 1: Table S1. The samples of 478 Drežnica goats were collected at 26 Slovenian breeders/farms listed below together with their addresses. [file 12864_2021_7802_MOESM1_ESM.xlsx]

## Sheet: List1
Table S1. The samples of 478 Drežnica goats were collected at 26 Slovenian breeders/farms listed below together with their addresses.
BREEDER'S/FARM'S FULL NAME	ADDRESS
ALBIN KAPITAN	DREŽNICA 49, KOBARID
ALEKSANDER ROŠ	NA MLAKI 2, RADOVLJICA
ALOJZ EDVARD BERGINC	LOG ČEZSOŠKI 22, SRPENICA
BARBARA ŠTIMEC	KRKOVO NAD FARO 10, KOSTEL
BLAŽ KRAVANJA	MALA VAS 60, BOVEC
DARJO BIZJAK	DREŽNICA 2, KOBARID
DARKO IPŠA	CANKARJEVA ULICA 89, MURSKA SOBOTA
EMIL SKOČIR	DREŽNICA 43A, KOBARID
JANJA BERGINC	DREŽNIŠKE RAVNE 42, KOBARID
JANKO BIZJAK	DREŽNIŠKE RAVNE 12, KOBARID
JERNEJ BRIC	DREŽNICA 27, KOBARID
JOŽE IVANČIČ	DREŽNIŠKE RAVNE 29, KOBARID
JOŽEF BIZJAK	JEZERCA 6, KOBARID
JOŽEF KANALEC	DREŽNIŠKE RAVNE 25, KOBARID
JURIJ URŠIČ	DREŽNICA 33, KOBARID
KAREL SOVDAT	MALA VAS 59, BOVEC
KMETIJSKI ZAVOD BRIC	SOČA 54B, SOČA
LEA KAVS	ŽAGA 112, SRPENICA
MARKO KOREN	MAGOZD 16 A, KOBARID
MILOŠ RUS	LOKOVEC 8, ČEPOVAN
MIRKO PREZELJ	KAL-KORITNICA 24, BOVEC
NAC ŽUBER	RAZBORCA 7, MISLINJA
ROK RAZINGAR	PLANINA POD GOLICO 59A, JESENICE
SREČKO KOREN	DREŽNIŠKE RAVNE 33, KOBARID
TINE CUDER	DVOR 9, BOVEC
VALERIJA FON	DREŽNICA 31, KOBARID
