# Supplementary material for: Post-genotyping optimization of dataset formation could affect genetic diversity parameters: an example of analyses with alpine goat breeds
Source: BMC Genomics. 2021 Jul 17;22:546. doi: 10.1186/s12864-021-07802-z (PMC8285797; doi:10.1186/s12864-021-07802-z)
Supplement: Supplementary file 2 — Additional file 2: Table S2. Description of global goat breeds with SNP genotypes available in the DRYAD repository. [file 12864_2021_7802_MOESM2_ESM.xlsx]

## Sheet:  Supplement Table S1
Table S2. Description of global goat breeds with SNP genotypes available in the DRYAD repository
			Breed label	Goat breed (Country)	N	Continent	Sample source
Global set			PK_TED	Teddy (Pakistan)	49	Asia	Colli et al., 2018
			PK_PHR	Pahari (Pakistan)	19	Asia	Colli et al., 2018
			PK_PTH	Pothohari (Pakistan)	16	Asia	Colli et al., 2018
			PK_DDP	Dera Din Panah (Pakistan)	22	Asia	Colli et al., 2018
			PK_LHR	Lohri (Pakistan)	22	Asia	Colli et al., 2018
			PK_KSL	Koh-e-sulmani (Pakistan)	14	Asia	Colli et al., 2018
			PK_TAP	Tapri (Pakistan)	24	Asia	Colli et al., 2018
			PK_PAT	Pateri (Pakistan)	34	Asia	Colli et al., 2018
			PK_JTL	Jattal (Pakistan)	24	Asia	Colli et al., 2018
			PK_BGT	Bugi Tori (Pakistan)	40	Asia	Colli et al., 2018
			PK_KAC	Kachan (Pakistan)	24	Asia	Colli et al., 2018
			PK_BAR	Bari (Pakistan)	32	Asia	Colli et al., 2018
			PK_KMR	Kamori (Pakistan)	42	Asia	Colli et al., 2018
			PK_BBR	Barbari (Pakistan)	17	Asia	Colli et al., 2018
			PK_TRK	Tharki (Pakistan)	16	Asia	Colli et al., 2018
	Europe set		TR_KLS	Kilis (Turkey)	40	Europe	Colli et al., 2018
			TR_KIL	Kil (Turkey)	25	Europe	Colli et al., 2018
			TR_ANG	Angora (Turkey)	20	Europe	Colli et al., 2018
			RO_CRP	Carpathian (Romania)	14	Europe	Colli et al., 2018
			IT_MLT	Maltese (Italy)	16	Europe	Colli et al., 2018
			IT_GGT	Girgentana (Italy)	30	Europe	Colli et al., 2018
			IT_ETS	Etna Silver (Italy)	24	Europe	Colli et al., 2018
			IT_RME	Red Mediterranean (Italy)	41	Europe	Colli et al., 2018
			IT_ASP	Aspromonte (Italy)	24	Europe	Colli et al., 2018
			IT_NCT	Nicastrese (Italy)	24	Europe	Colli et al., 2018
			IT_INC	Ionica (Italy)	15	Europe	Colli et al., 2018
			IT_GAR	Garganica (Italy)	19	Europe	Colli et al., 2018
			IT_CCG	Ciociara Grey (Italy)	19	Europe	Colli et al., 2018
			IT_TRM	Teramo (Italy)	24	Europe	Colli et al., 2018
			IT_MLS	Maltese Sardinian (Italy)	15	Europe	Colli et al., 2018
			IT_SRD	Sardinian (Italy)	32	Europe	Colli et al., 2018
			FR_CRS	Corsican (France)	30	Europe	Oget et al., 2018
		Alpine set	AT_STP	Styrian Pied (Austria)	32	Europe	This study
			SI_DRZ	Drežnica (Slovenia)	133	Europe	This study
			AT_TAP	Tauern Pied (Austria)	28	Europe	This study
			AT_PNZ	Pinzgau (Austria)	27	Europe	This study
			AT_CHA	Chamois Coloured (Austria)	22	Europe	This study
			AT_BLB	Blobe (Austria)	34	Europe	This study
			IT_PSR	Passeier (Italy)	22	Europe	This study
			IT_VLP	Valpassiria (Italy)	24	Europe	Colli et al., 2018
			IT_CMA	Camosciata Alpine (Italy)	158	Europe	Colli et al., 2018
			IT_ABL	Adamello Blond (Italy)	24	Europe	Colli et al., 2018
			IT_ORO	Orobica (Italy)	23	Europe	Colli et al., 2018
			CH_CHA	Chamois Coloured (Switzerland)	123	Europe	Burren et al., 2016
			CH_GST	Grisons striped (Switzerland)	49	Europe	Burren et al., 2016
			CH_PEA	Peacock (Switzerland)	31	Europe	Burren et al., 2016
			CH_BOT	Booted (Switzerland)	23	Europe	Burren et al., 2016
			CH_APP	Appenzell (Switzerland)	29	Europe	Burren et al., 2016
			CH_TGB	Toggenburg (Switzerland)	31	Europe	Burren et al., 2016
			CH_TSG	Tessin grey (Switzerland)	37	Europe	Burren et al., 2016
			CH_NVR	Nera Verzasca (Switzerland)	42	Europe	Burren et al., 2016
			CH_VAL	Valais (Switzerland)	43	Europe	Burren et al., 2016
			CH_SAA	Saanen (Switzerland)	64	Europe	Burren et al., 2016
			IT_VLD	Valdostana (Italy)	24	Europe	Colli et al., 2018
			FR_CMA	Camosciata Alpine (France)	52	Europe	Oget et al., 2018
			FR_PRV	Provencal (France)	18	Europe	Oget et al., 2018
			ES_MJR	Majorcan (Spain)	20	Europe	Colli et al., 2018
			ES_BRS	Blanca de Rasquera (Spain)	20	Europe	Colli et al., 2018
			ES_MRG	Murcia-Granada (Spain)	20	Europe	Colli et al., 2018
			ES_MLG	Malaga (Spain)	42	Europe	Colli et al., 2018
			FR_PYR	Pyrenean (France)	27	Europe	Oget et al., 2018
			ES_BER	Bermeya (Spain)	24	Europe	Colli et al., 2018
			FR_PTO	Poitou (France)	29	Europe	Oget et al., 2018
			FR_FSS	Fosses (France)	26	Europe	Oget et al., 2018
			NL_LNR	Dutch Landrace (Netherlands)	15	Europe	Colli et al., 2018
			DK_LNR	Danish Landrace (Denmark)	119	Europe	Colli et al., 2018
			FI_LNR	Finnish Landrace (Finland)	20	Europe	Colli et al., 2018
			IE_OLI	Old Irish (Ireland)	19	Europe	Colli et al., 2018
			IS_ICL	Icelandic (Iceland)	13	Europe	Colli et al., 2018
			EG_NUB	Nubian (Egypt)	84	Africa	Colli et al., 2018
			EG_OAS	Oasis (Egypt)	72	Africa	Colli et al., 2018
			EG_SID	Saidi (Egypt)	60	Africa	Colli et al., 2018
			EG_BRK	Barki (Egypt)	130	Africa	Colli et al., 2018
			TN_TUN	Tunisian (Tunisia)	23	Africa	Colli et al., 2018
			ES_PLM	Palmera (Canary islands, Spain)	15	Africa	Colli et al., 2018
			ET_ABR	Abergelle (Ethiopia)	53	Africa	Colli et al., 2018
			ET_KEF	Kefa (Ethiopia)	49	Africa	Colli et al., 2018
			ET_WYG	Woyto-Guji (Ethiopia)	46	Africa	Colli et al., 2018
			ET_GMZ	Gumuz (Ethiopia)	41	Africa	Colli et al., 2018
			KE_GAL	Galla (Kenya)	23	Africa	Colli et al., 2018
			KE_SEA	Small East African (Kenya)	31	Africa	Colli et al., 2018
			UG_KRM	Karamonja (Uganda)	20	Africa	Colli et al., 2018
			UG_SBE	Sebei (Uganda)	23	Africa	Colli et al., 2018
			UG_SEA	Small East African (Uganda)	15	Africa	Colli et al., 2018
			UG_MBD	Mubende (Uganda)	22	Africa	Colli et al., 2018
			TZ_SNR	Sonjo Red (Tanzania)	22	Africa	Colli et al., 2018
			TZ_PAR	Pare (Tanzania)	22	Africa	Colli et al., 2018
			TZ_MAS	Masai (Tanzania)	20	Africa	Colli et al., 2018
			BI_BRN	Burundi (Burundi)	70	Africa	Colli et al., 2018
			MW_DDZ	Dedza (Malawi)	15	Africa	Colli et al., 2018
			MG_DIA	Diana (Madagascar)	17	Africa	Colli et al., 2018
			MG_SOF	Sofia (Madagascar)	24	Africa	Colli et al., 2018
			MG_MNB	Menabe (Madagascar)	21	Africa	Colli et al., 2018
			ZW_MSH	Mashona (Zimbabwe)	23	Africa	Colli et al., 2018
			ZW_BOE	Boer (Zimbabwe)	25	Africa	Colli et al., 2018
			ZW_MTB	Matebele (Zimbabwe)	26	Africa	Colli et al., 2018
			MZ_LDM	Landim (Mozambique)	33	Africa	Colli et al., 2018
			CM_WAD	West African Dwarf (Cameroon)	34	Africa	Colli et al., 2018
			CM_CMR	Cameroon(Cameroon)	40	Africa	Colli et al., 2018
			NG_WAD	West African Dwarf (Nigeria)	21	Africa	Colli et al., 2018
			NG_SHL	Sahelian (Nigeria)	21	Africa	Colli et al., 2018
			NG_RSK	Red Sokoto (Nigeria)	21	Africa	Colli et al., 2018
			BF_SHL	Sahelian (Burkina Faso)	15	Africa	Colli et al., 2018
			ML_TRG	Targui (Mali)	22	Africa	Colli et al., 2018
			ML_PEU	Peulh (Mali)	25	Africa	Colli et al., 2018
			ML_GUE	Guera (Mali)	25	Africa	Colli et al., 2018
			ML_SDN	Soudanaise (Mali)	24	Africa	Colli et al., 2018
			ML_NAI	Naine (Mali)	17	Africa	Colli et al., 2018
			ML_MAU	Maure (Mali)	14	Africa	Colli et al., 2018
			BR_CNN	Caninde (Brazil)	31	America	Colli et al., 2018
			BR_MOX	Moxoto (Brazil)	30	America	Colli et al., 2018
			AR_CRE	Creole (Argentina)	172	America	Colli et al., 2018
			AU_CSM	Cashmere (Australia)	48	Australia	Colli et al., 2018
			AU_RNL	Rangeland (Australia)	64	Australia	Colli et al., 2018
					3943
