# Supplementary material for: Post-genotyping optimization of dataset formation could affect genetic diversity parameters: an example of analyses with alpine goat breeds
Source: BMC Genomics. 2021 Jul 17;22:546. doi: 10.1186/s12864-021-07802-z (PMC8285797; doi:10.1186/s12864-021-07802-z)
Supplement: Supplementary file 3 — Additional file 3: Table S3. Pairwise DEST distances among all breed pairs from Alp1Step (above) and Alp2Step (below) datasets. [file 12864_2021_7802_MOESM3_ESM.xlsx]

## Sheet:  Supplement Table S2
Table S3. Pairwise DEST distances among all breed pairs from Alp1Step (above) and Alp2Step (below) datasets
DEST Alp2Step\Alp1Step	FR_CMA	IT_VLD	CH_SAA	CH_VAL	CH_NVR	CH_TSG	CH_TGB	CH_APP	CH_BOT	CH_PEA	CH_GST	CH_CHA	IT_ORO	IT_ABL	IT_CMA	IT_VLP	IT_PSR	AT_BLB	AT_CHA	AT_PNZ	AT_TAP	SI_DRZ	AT_STP
FR_CMA	0	0.2026	0.2812	0.3211	0.2358	0.2032	0.344	0.3404	0.2749	0.2301	0.2721	0.1728	0.2857	0.1584	0.0139	0.1722	0.2082	0.2176	0.1714	0.2477	0.3324	0.2807	0.17
IT_VLD	0.2074	0	0.2627	0.2991	0.2073	0.1729	0.3194	0.3276	0.2577	0.2061	0.2536	0.2159	0.2539	0.1234	0.1727	0.1419	0.1733	0.19	0.1949	0.22	0.3099	0.2652	0.145
CH_SAA	0.2855	0.2752	0	0.346	0.273	0.2419	0.3636	0.3616	0.3036	0.2553	0.3047	0.259	0.3211	0.2082	0.2488	0.2304	0.2625	0.2711	0.2434	0.288	0.3603	0.3234	0.2119
CH_VAL	0.3102	0.2944	0.3384	0	0.3037	0.2783	0.3863	0.3898	0.3265	0.2913	0.3401	0.3044	0.3465	0.2519	0.2968	0.2728	0.2986	0.3063	0.2898	0.3329	0.3916	0.3544	0.2773
CH_NVR	0.2307	0.21	0.2757	0.2919	0	0.0828	0.3118	0.322	0.2437	0.1311	0.238	0.2246	0.255	0.1334	0.2027	0.1552	0.1879	0.2054	0.2044	0.2296	0.3125	0.2711	0.1597
CH_TSG	0.211	0.1906	0.2557	0.2755	0.0972	0	0.2875	0.2981	0.2152	0.1174	0.2109	0.1864	0.2262	0.0963	0.1672	0.1159	0.1525	0.1702	0.1647	0.1966	0.2848	0.2406	0.1198
CH_TGB	0.3394	0.3202	0.3618	0.3757	0.3057	0.2901	0	0.3216	0.2994	0.2952	0.3166	0.3301	0.3526	0.2167	0.3185	0.2779	0.3037	0.313	0.3106	0.3356	0.3903	0.3679	0.278
CH_APP	0.3369	0.33	0.3606	0.3811	0.3163	0.2998	0.3244	0	0.3222	0.3125	0.3462	0.3344	0.3558	0.2641	0.3184	0.2837	0.3093	0.3174	0.3199	0.3414	0.3989	0.3661	0.2906
CH_BOT	0.2707	0.2589	0.3042	0.3159	0.2365	0.22	0.2971	0.32	0	0.2423	0.2868	0.2209	0.3033	0.1925	0.2417	0.2154	0.2423	0.257	0.2024	0.28	0.3468	0.3149	0.218
CH_PEA	0.229	0.2128	0.2608	0.2816	0.1273	0.1289	0.292	0.3106	0.2386	0	0.237	0.2134	0.2536	0.1308	0.1967	0.1539	0.1881	0.199	0.193	0.2275	0.3163	0.2711	0.1578
CH_GST	0.267	0.2542	0.3068	0.3266	0.2306	0.2148	0.3115	0.3411	0.2798	0.2325	0	0.2632	0.3017	0.1879	0.2436	0.2077	0.238	0.2463	0.2441	0.2761	0.3504	0.3081	0.2085
CH_CHA	0.1911	0.2349	0.2742	0.3019	0.2318	0.2059	0.3332	0.3407	0.2235	0.2243	0.2678	0	0.2784	0.1604	0.112	0.1706	0.2041	0.2158	0.0015	0.2386	0.3231	0.2797	0.1651
IT_ORO	0.2891	0.2648	0.3303	0.3417	0.2587	0.2429	0.353	0.3583	0.3061	0.2594	0.3039	0.2942	0	0.1598	0.2546	0.1995	0.2289	0.2445	0.26	0.2726	0.3482	0.3106	0.2086
IT_ABL	0.1589	0.1321	0.2206	0.2407	0.1317	0.1127	0.2625	0.2719	0.1973	0.1361	0.1891	0.1776	0.1689	0	0.1211	0.0453	0.0871	0.1062	0.132	0.139	0.2485	0.1871	0.0522
IT_CMA	0.0871	0.2225	0.2864	0.3143	0.2391	0.2192	0.3429	0.3415	0.2664	0.2368	0.277	0.1445	0.295	0.1746	0	0.1351	0.1718	0.1842	0.1066	0.2146	0.3059	0.2502	0.1315
IT_VLP	0.1649	0.1455	0.2356	0.2564	0.146	0.1232	0.2692	0.2753	0.2062	0.149	0.1972	0.1802	0.2022	0.0421	0.1819	0	0.0104	0.0445	0.1407	0.1287	0.2389	0.1795	0.0478
IT_PSR	0.21	0.1846	0.2741	0.2902	0.1885	0.1692	0.3013	0.3082	0.2413	0.1922	0.2355	0.2211	0.2392	0.0922	0.2233	0.0131	0	0.0666	0.1746	0.1662	0.2674	0.2127	0.0906
AT_BLB	0.2107	0.194	0.2738	0.2921	0.197	0.1773	0.306	0.3109	0.2489	0.1943	0.2371	0.2237	0.2479	0.1021	0.2267	0.0375	0.0668	0	0.1893	0.1841	0.2815	0.2258	0.1122
AT_CHA	0.1691	0.2021	0.2492	0.279	0.201	0.1737	0.3062	0.3172	0.1974	0.193	0.2395	0.0037	0.266	0.1354	0.1295	0.1356	0.1776	0.1856	0	0.2115	0.3013	0.2554	0.1347
AT_PNZ	0.2512	0.231	0.2977	0.326	0.2314	0.2123	0.3363	0.3408	0.2806	0.2315	0.2763	0.2537	0.2827	0.1474	0.2593	0.1307	0.1757	0.1847	0.2157	0	0.2728	0.2457	0.1272
AT_TAP	0.3266	0.312	0.3608	0.3818	0.3074	0.2928	0.3837	0.3946	0.3409	0.3133	0.3445	0.3278	0.3503	0.2471	0.331	0.2313	0.2673	0.2745	0.2976	0.2751	0	0.324	0.1906
SI_DRZ	0.2929	0.283	0.3394	0.3546	0.2791	0.2618	0.3733	0.3704	0.3233	0.2831	0.3151	0.3009	0.3261	0.2014	0.3016	0.1883	0.2297	0.2351	0.2685	0.2625	0.3297	0	0.18
AT_STP	0.1681	0.152	0.2321	0.2652	0.1552	0.1326	0.2722	0.2872	0.2138	0.158	0.2025	0.1788	0.2149	0.0543	0.182	0.0419	0.0937	0.1065	0.1345	0.1332	0.1946	0.1929	0
